# Supplementary material for: Submergence Gene Sub1A Transfer into Drought-Tolerant japonica Rice DT3 Using Marker-Assisted Selection
Source: Int J Mol Sci. 2021 Dec 13;22(24):13365. doi: 10.3390/ijms222413365 (PMC8705020; doi:10.3390/ijms222413365)
Supplement: Supplementary file 1 [file ijms-22-13365-s001.zip]

Archive with 1 entries (1 files):
- ijms-1480418-supplementary.pdf
